# Supplementary material for: Implication of ERBB2 as a Predictive Tool for Survival in Patients with Pancreatic Cancer in Histological Studies
Source: Curr Oncol. 2022 Mar 30;29(4):2442–53. doi: 10.3390/curroncol29040198 (PMC9027548; doi:10.3390/curroncol29040198)
Supplement: Supplementary file 1 [file curroncol-29-00198-s001.zip]

Archive with 1 entries (1 files):
- curroncol-1624224-supplementary.pdf
